# Supplementary material for: Repeatable Self-Healing of a Protective Coating Based on Vegetable-Oil-Loaded Microcapsules
Source: Polymers (Basel). 2022 May 15;14(10):2013. doi: 10.3390/polym14102013 (PMC9146027; doi:10.3390/polym14102013)
Supplement: Supplementary file 1 [file polymers-14-02013-s001.zip]

Archive with 1 entries (1 files):
- polymers-1709819-supplementary.pdf
